# Supplementary material for: Genome-wide characterization of the abscisic acid-, stress- and ripening-induced (ASR) gene family in wheat (Triticum aestivum L.)
Source: Biol Res. 2020 May 24;53:23. doi: 10.1186/s40659-020-00291-6 (PMC7247183; doi:10.1186/s40659-020-00291-6)
Supplement: Supplementary file 1 — Additional file 1: Table S1. Sequences and ID loci information of ASRs in wheat and other species. [file 40659_2020_291_MOESM1_ESM.xls]

## Sheet: Sheet1
Table S1 Sequences and ID loci information of ASRs in wheat and other species
Triticum aestivum	https://urgi.versailles.inra.fr/download/iwgsc/IWGSC_RefSeq_Assemblies/v1.0/
Name	ID	Protein Sequence
TaASR1D	TraesCS3D01G517400.1	MAAYYSAGRPMSYSNTEESFDGGKTVYSTTTEECYDAGKLGHGTGYGQGQSYGNGGTNMYSNNTGVDSSMYGHGGGGGGRTVYTTTTDECFDSVRPGYGQGHGYGHNNGGAMPYTTTTTESFGGGEQGQGYYKKEVTQHKNRERVGEAGALAAGGFALYEGYEAKKDPAHARKHQIEAGLAGAAAVGAGGYAYHEHREQKQPGYGGKQEYRMPVHNSYSN*
TaASR1B	TraesCS3B01G578500.1	MAAYYSAGRPMSYSNTEESFDGGKTVYSTTTEECYDAGKLGHGTGYGHGQSHGNGGTNMYSNNTGVDSSMYGHGGGGGGRTVYTTTTDECFDSVRPGYGQGHGYGHNDGGAMPYTTTTTESFGGGEQGQGYYKEVTQHKNRERVGEAAALAAGGFALYEGYEAKKDPAHARKHQIEAGLAGAAAVGAGGYAYHEHREQKQPGYGGKQEYRMPVHNSYCN*
TaASR1A	TraesCS3A01G509800.1	MAAYYTGGRPMSYSNTEESFDGGKTVYSTTTEECYDAAKLGHGAGYGHGQSYGNGGTNMYSNTTGVDSSMYGHGGGGGGRTVYTTTTDESFDSMRPGHGQGHGYGQNNGGTMAYTTTTESFGGGEQGQGYYKKEVTQHKNRERVGEAGALAAGGFALYEGYEAKKDPAHARKHQIEAGLAGAAAVGAGGYAYHEHREQKQPGYGGKQEYRMPVHNSYFN*
TaASR2A	TraesCS3A01G509900.1	MAAYYNGGRPMSYSNTEESFDGGRTVYSTTTEECYDAGKLGHGTGYGHGQSHGNGGTNMYFNNTGVDSSMYGHGSGGGRTVYTTTTDECFDSVRPGYGQGHGYGQNNGGTMSYTTTTESFGGGDQGQGYYKKEVTQHKNMERVGEAGALAAGAFALYEGYEAKKDPAHARKHQIEAGLAGVAAAGAGGYAYHEHREQKQPSYGGKQVYRMPVHNSYCN*
TaASR2D	TraesCS3D01G517300.1	MAAYYNGGRPMSYSNTEESFDGGRTVYSTTTEECYDAAKLGHGTGYGHGQSHGNGGTNMYFNNTGVDSSMYGHGGGGGRTVYTTTTDECFDSVRPGYGQGHGYGQNNGGTMSYTTTTESFGGGDQGQGYYKKEVTQHKNMERVGEAGALAAGAFALYEGYEAKKDPAHARKHQIEAGLAGVAAAGAGGYAYHEHREQKQPSYGGKQVYRMPVHNSYCN*
TaASR2B	TraesCS3B01G578400.1	MAAYYNGSRPMSYSTTEESFDGGRTVYSTTTEECYDGGKLGHGTGYGHGQSHGNGGTNMYSNNTGIESSMYGHGGGGGGTTVYTTTADECFDSGRPGHGYGQGYGQNDGRAMSYTTTTTTESFGGGEQGQGYYKKEVTQHKNRERIGEAGALAAGGFALYEGYEAKKDPAHARKHQIEAGIAGAAALGAVGYAYHEHREQQQPSYGGKQVYRMPVHNSYCN*
TaASR3A1	TraesCS3A01G510100.1	MAAYYNGGRTMPYSNTDECFDGGRTMYSNNTDDCYDAGKHGHGHGQGHGHGGANMYANTTDVECFQDSGRHGYGGGGRTMYSNTVDEECFDSGRHGHGHGHGYGHNDGRAMSYSTTTEECFGGGEQGQGYYKKEVKQHKNRERVGEVGALAAGAFALYEGYEVKKDPAHARKHQIEAGVAGAAALGAGGYAYHEHREQKQAAYGGQQEYRMPVHNGYCN*
TaASR3D	TraesCS3D01G517100.1	MYSNTTDDCYDAGKHGHGHGHGHGHGHGYGGGGRTMYSNTVDEECFDSGRHGHGHGHGYGHNDGRAMSYSTTTEECFGGGEQGQGYYKKEVKQHKNRERVGEVGALAAGAFALYEGYEVKKDPAHARKHQIEAGVAGAAALGAGGYAYHEHREQKQAAYGGQQEYRMPVHNGYCN*
TaASR3B	TraesCS3B01G578200.1	MAGYYNGGGRTMSYSNTDECFDGGRTMYSNTTEECYDAGKHGHGHGHGHGHGHGHGGANMYANTTDVECFDSGRHGHGGGGRTMYSNTVDEECFDSGRHGHGHGHGHGHGYGHNDGRAMSYSTTTEECFGGGEQGQGYYKKEVQQHKNRERVGEVGALAAGAFALYEGYEVKKDPAHARKHQIEAGVAGAAALGAGGYAYHEHREQKQAAYGGQQEYRMPVHNSYCN*
TaASR3A2	TraesCS3A01G510200.1	MAGYYNGGGRTMSYSNTDECFHGGRTMYSNTTEECYDAGKHGHGHGHGHGHGHGGANMYANTTDVECFDSGRHGHGGGGRTMYSNTVDEECFDSGRHGHGHGHGHSYGHNDGRAMSYSTTTEECFGGGEQGQGYYKKEVQQHKNRERVGEVGALAAGAFALHEGYEVKKDPTHARKHQIEAGVAGARRRGLRVPRAEAGRVRRAAVQDARPQQLLQLSNHACIQRPPIVV*
TaASR4D	TraesCS4D01G109500.1	MAEEKHHHHLFHHKEGEDFQPAADGGVDTYGYSTETVVTATGNEGEYERITKEEKHHKHKEHLGEMGAAAAGAFALYEKHEAKKDPEHAHKHKIEEEVAAAAAVGAGGFVFHEHHEKKQDHKEAKEASGEKKHHHFG*
TaASR4B	TraesCS4B01G112000.1	MAEEKHHHHLFHHKKEGEDFQPAADGGVDMYGYSTETVVTATGNEGEYERITKEEKHHKHKEHLGEMGAAAAGAFALYEKHEAKKDPEHAHKHKIEEEVAAAAAVGAGGFVFHEHHEKKQDHKEAKEASGEKKHHHFG*
TaASR4A	TraesCS4A01G208400.1	MSEEKHHHLFHHKEGEDFQPAADGGVDTYGYSTETVVTATGNDGEYERITKEEKHHKHKEHLGEMGAAAAGAFALYEKHEAKKDPEHAHKHKIEEEVAAAAAVGAGGFVFHEHHEKKQDHKEAVRVPTLRAFHK*
TaASR5A	TraesCS2A01G301500.1	MADEYGRSGYGRSGAGDDYDNKTSNEGYNRREGGYNKSGADDYEHERSSGRGGYNKSTGDDEYSGAGYKKSGGDDYDTGYNKQSSNEDYGRNKPGSDDYDRSAGGYKKSGGDDDEYSGGGYKKSGGDDEYSGGGYKKSGADDEYSGGGYKKSGGDDTEHGSSRDETEKYRKEEKEHKHKEHLGEIGTLASGAFAMYEKHQVKKDPENAHRHKIEEEVAAVAAVGSGGYAFHEHHEKKEYKESAEDGEDEESGRGEGKKKHHFFG*
TaASR5B	TraesCS2B01G317600.1	MADEYGRSGYGRSGAGDDYDNKTSNEGYDRREGGYNKSGADDYEQDRSSGRGGYNKSTGDDEYSGAGYKKSGGDDYDTGYNKQSSNEDYGRNKSGSDDYDRSAGGYKKSGGDDDEYSGGGYKKSGGDDEYSGGGYKKTGGDDDEYSGGGYKKSGGDDEYSGGGYKKSGGDDTEYGSSRDETEKYRKEEKEHKHKEHLGEIGTLASGAFAMYEKHQVKKDPENAHRHKIEEEVAAVAAVGSGGYAFHEHHEKKEYKESAEDGEDEESGRGEGKKKHHFFG*
TaASR5D	TraesCS2D01G300100.1	MADEYGRGGYGRSAAGDDYDNKTSNEGYDRREGGYNKSGADDYEHERSSGRGGYNKSTGDDEYSGAGYKKSGGDNYDTGYNKQSSNEEYGRNKPGSDDYDRSAGGYKKSGDDEYSGGGYKKAGGDDEYSGGGYKKSGGDDEYSGGGYKKSGGDDTEYGSSRDETEKYRKEEKEHKHKEHLGEIGTLASGAFAMYEKHQVKKDPENAHRHKIEEEVAAVAAVGSGGYAFHEHHEKKEYKESAEDGEDEESGRGEGKKKHHFFG*
TaASR6D	TraesCS3D01G517700.1	MGRRSSNASKAEAGGEQHRKEEKHHKHMEQLAQLGAVAAGAYALHEKHKAKKDPENARSHRIKEEIAATVAVGSAGFAFHEHHKKKDAKNQGHH*
TaASR6A	TraesCS3A01G509700.1	MGRHSSNASKAEAGGEQHRKEEKHHKHMEQLAQLGAVAAGAYALHEKHKAKKDPENARSHRIKEEIAATVAVGSAGFAFHEHHKKKDAKKHGRH*
TaASR6B	TraesCS3B01G858500LC.1	HRKEEKHHKHMEQLAQLDAVAAGAYALHEKHKAKDPENARSHRIKEEIATTVAVGSAGFAFHEHHKKKDAKKHGRH*
TaASR7D1	TraesCS3D01G517500.1	MGRQTSSSKTEAGGEQHRKEEKHHKHMEQLAQLGAVAAGAYALHEKHKAKKDLENARSHRIKEEIAATVAVGSAGFAFHEHHKKKDAKKNGHHH*
TaASR7D2	TraesCS3D01G517600.1	MGRSSKTEAGGEQHRKEEKHHKHMEQLAQLGAVAAGAYALHEKHKAKKDPANARSHRIKEEIAATVAVGSAGFAFHEHHRKKDAKKHGHHH*
TaASR8B	TraesCS3B01G578800.1	MGRHSSSGKPEAGGEQYRKEEKHHKHMEKLAKLGAVAAGAYARHEKHEARKDPEHARSHKIKEKIAATVAVGSAGFAIHEHHKKKEAKKNARHAHHH*
TaASR8D	TraesCS3D01G518000.1	MGRHSSSGKPEAGGEQYRKEEKHHKHMENLAKLGAVAAGAYARHEKHEARKDPEHARSHKIKEKIAATVAAGSAGFAIHEHHKKKEAKKNARHAHRH*
TaASR9A	TraesCS3A01G509400.1	MGRHSSSGKAEAGGEQYRKEEKHHKHMEKLAKLGAVAAGAYARHEKHEARKDPEHARSHKIKEKIAATVAAGSAGLAIHEHHKKKEAKKHARHGHHH*
TaASR9B	TraesCS3B01G456200.1	MGRHSSSSSSGKPEAGGEQYRKEEKHHKHMEKLAKLGAVAAGAYARHEKHEARKDPEHARSHKIKEKIAATVAAGSAGLAIHEHHKKKEAKKHARHGHHH*
TaASR9D	TraesCS3D01G518100.1	MGRHSSSSSSGKTEAAGEQYRKEEKHHKHMEKLAKLGAVAAGAYARHEKHEARKDPEHARSHKIKEKIAATVAAGSAGFAIHEHHKKKEARKHARHAHRH*
TaASR10A1	TraesCS3A01G692700LC.1	MGRHSSSSGKTEAGGEQYRKEEKHHKHMEKLAKLGAVAAGAYARHEKHEARKDPEHARSHKMKEKIAATVAAGSAGFAIHEHHKKKEAKKHARHAHHHRYNHGCICTCRP*
TaASR10A2	TraesCS3A01G510700.1	MGRHSSSSGKTEAGGEQYRKEEKHHKHMEKLAKLGAVAAGAYARHEKHEARKDPEHARSHKMKEKIAATVAAGSAGFAIHEHHKKKEAKKHARHAHHHRYNHGCICTCRP*
TaASR10U	TraesCSU01G240200.1	MGRHSSSSGKTEAGGEQYRKEEKHHKHMEKLAKLGAVAAGAYARHEKHEARKDPEHARSHKMKEKIAATVAAGSAGFAIHEHHKKKEAKKHARHAHHHRYNHGCICTCRP*
TaASR10A3	TraesCS3A01G693700LC.1	MGRHSSSSGKTEAGGEQYRKEEKHHKHMEKLAKLGAVAAGAYARHEKHEARKDPEHARSHKMKEKIAATVAAGSAGFAIHEHHKKKEAKKHARHAHHHRYNHGCICTCRP*
TaASR10A4	TraesCS3A01G693800LC.1	MGRHSSSSGKTEAGGEQYRKEEKHHKHMEKLAKLGAVAAGAYARHEKHEARKDPEHARSHKMKEKIAATVAAGSAGFAIHEHHKKKEAKKHARHAHHHRYNHGCICTCRP*
TaASR10A5	TraesCS3A01G509200.1	MGRHSSSSGKTEAGGEQYRKEEKHHKHMEKLAKLGAVAAGAYARHEKHEARKDPEHARSHKMKEKIAATVAAGSAGFAIHEHHKKKEAKKHARHAHHHRYNHGCICTCRP*
TaASR10A6	TraesCS3A01G509500.1	MGRHSSSSGKTEAGGEQYRKEEKHHKHMEKLAKLGAVAAGAYARHEKHEARKDPEHARSHKMKEKIAATVAAGSAGFAIHEHHKKKEAKKHARHAHHHRYNHGCICTCRP*
Setaria italic	https://phytozome.jgi.doe.gov/pz/portal.html
SiASR1	Seita.7G291500	MAEEKHHHHHLFNHKKDDEAAEQPAGGYGEYTEATVTEVVSTGEDEYDTYKKEEKEHKHKQHLGEAGAVAAGAFALYEKHEAKKDPEHAHRHKIEEEVAAAAAVGSGGFAFHEHHEKKKDHKDAEEAGGEKKHHHLFG*
SiASR2	Seita.8G045700	MSEEKHHHFFNHHKKDEDQQPAGGEYGGGYSETVAVEAVTAGENEYERYKKEEKEHKHKQHLGEAGALAAGAFALYEKHEAKKDPEHAHRHKITEEIAATAAVGAGGYAFHEHHEKKKDHKEAEEASGEKKHHHLFG*
SiASR3	Seita.5G463700	MAHHFLGKHHKAAAGEAEPQPPKVTDWRKEEKHHKHREQLAQLGAVAAGAYAVHEKHKAKKDPEHAHSHKIKEGVAAAVAIGSAGFAFHEHHEKKDAKKHRRHGH*
SiASR4	Seita.5G463800	MGHHHHDKNKNKAEAGAGGDDWRKKEKHHKHMEQLAQVGAVAAGAYAMHEKHKAKKDPEHARSHRIKEEIAATIAAGSAGFAIHEHHKKKEAKKHARHQHHH*
SiASR5	Seita.5G463800	MADYYHGGRSMYSSTDECYDAGRHGSRRMYSHTDECYDDVDRRRPGAYADDCYNGAGGYGGGRQAAVYSDEYSRGGYGYGGGQEHFKREEREHKHKERLGEMGALAGGAFALYEGHRAKKDPEHAQRHKIEAGVATAAALGAGGYAYHEHREQKEAHYEGQQEHRVPHGYYCN*
SiASR6	Seita.7G097100	MAEEKHHHHLFHHHKEEESSGEVDYEKKEKHHKHMEQLGGLGAIAAGAYALHEKHKAKKDPENEHGHRIKEEVAAVAAVGSAGYAFHERHEKKDAKKHGHN*
Oryza.sativa	https://phytozome.jgi.doe.gov/pz/portal.html
OsASR1	LOC_Os01g72900.1	MGHHHKNDDKAAAAAGGDHRKEEKHHKHMEQLAKLGAVAAGAYAMHEKHKAKKEPENARSHRVKEEIAATIAAGSVGLAIHEHHKKKEAKKHGHHH*
OsASR2	LOC_Os01g72910.1	MFGHHKNEEKMAAAGAAPKDAGDYRKEEKHHKHMEQIAKLGAAAAGAYAMHEKKQAKKDPEHARSHKMKEGIAAAVAVGSAGFALHEHHEKKEAKKHRRHAHHHH*
OsASR3	LOC_Os02g33820.1	MAEEKKHHHLFHHKKDGEEESSGVVDYDKEKKHHKHLEQLGGLGAIAAGAYALHEKHQAKKDTENAHGHKVKEEVAAVAALGAAGFAFHEHHEKKDAKKHAADQY*
OsASR4	LOC_Os11g06720.1	MAEEKHHHHLFHHKKDDEPATGVDSYGEGVYTSETVTTEVVAGGQDEYERYKKEEKQHKHKQHLGEAGALAAGAFALYEKHEAKKDPENAHRHKITEEIAATAAVGAGGYAFHEHHEKKKDHKSAEESTGEKKHHLFG*
OsASR5	LOC_Os04g34600.1	MADEYGRGGYGRSGAGAGDDYESGGYNRSSSGGADEYAAGRSGRAQKPVXDASKRFTKSRRRATTYGXRRRRVNKSGPRASDSGXNNRSGANRSTAATSPARRVQRRXGAEADEEYVDGLSSRAPGEVQEGGEGAQEQGAPREVGPXRRXFAMYERHQAKKDPENAQRHRIEEGVAAAAALGSGGFAFHEHHDKKEAKQAAKDAEEEAEEESGSGARGGEGKKKHHLFG*
OsASR6	LOC_Os01g73250.1	MTEYYSSTVDECYETTGRQHGHGHGHGHGHGHGHGGMRVESHTDDYYSEGGEIDRGRRNNSMHSQEYLMRQQSGHGGYGYGGGQQQEYYKREEREHKQRERVGEIGALASGAFALVCLRSSHLRIILDVFPPFFYR*
Zea mays	https://phytozome.jgi.doe.gov/pz/portal.html
ZmASR1	GRMZM2G136910	MAEEKHHHHHLFHHKKDEEQLAAGGYGESAEYTEATVTEVVSTGENEYDEYKKEEKEHKHKQHLGEAGAIAAGAFALYEKHEAKKDPEHAHRHKIEEEVAAAAAVGSGGFAFHEHHEKKKDHKEAEEAGGEKKHHFFG*
ZmASR2	GRMZM5G854138	MSEEKHHHFFNHHKKDEEQPAGEYGYSETEVVTATGEGEYERYKKEEKEHKHKQHLGEAGAIAAGAFALYEKHEAKKDPEHAHRHKITEEVAAAAAVGAGGYVFHEHHEKKKDHKDAEEASGEKKHHHLFG*
ZmASR3	GRMZM2G044132	MSTAGDPAGAAAAAAAAAAAAAAAPAPSGRAPRLPRWTRQEILVLIEGKRMVEGRGGRAGRGRLAAAAAAAAAAASGEASATAAAAAALEPKWAAVAEYCRRHGVERGPVQCRKRWSNLAGDYKKIKEWERAAPAERDPSFWAMRNDARRERRLPGFFDREVYDILEGRARPVLDDRAARNAAAAEEAVAVAVAVHVEEEDREAEVPEAVFDSGRPATEEALFSEDEEEEEVEDAPAVAP* PPPAPSVVAVPVSEKPEASRHQQSAEQGTSKDTQPEQSSERDAPAEQGGQKRPRTDEAAG EGEGTAYLQSKLIEILDRNSRLVAAQLEAQNQNCELDREQRNDQANSLVLVLGRLADALG RIADKL
ZmASR4	GRMZM2G168552	MADYYHGGRAMYSNTDECYDAGRHGGSVRAYSRTDEYYDNVDDRMRRPAYGADDCGYGGRQTAVYADEYSRGGRYEGYGVEQEHFKREEKEHKHKERLGEVGALAGGAFALYEGHRAKKDPANAQRHKIEAGVATAAALGAGGYAYHEHREQKEAHYESRQQEHRVPHGHGHGHGYSYYCD*
ZmASR5	GRMZM2G052100	MSEEKHHHHLFHHRKAEEEEGASGEVDYEKKEKHHKHMEQLGQLGAIAAGAYALHEKHKAKKDPENEHGHRVKEEVAAVAAVGSAGFAFHEHHEKKDAKKHAHN*
ZmASR6	GRMZM2G057841	MAEEKKHHHLFHRHKDGGEEEASAGGEVDYDKKEKHHKHLGQLGGLGAIAAGAYAIHEKHKAKKDPENAHGHKVKEEVAAVAALGAAGFAFHEHHQKKDAKKQGQS*
ZmASR7	GRMZM2G014797	MAHHFLGNKHHGGEAAKVTDWRKEEKHHKHMEQLGQLGAITAGAYAMHEKHKAKKQGPRARALAQDQGRGRRCSRRGQRRLCLPRAPPEERRQEAPPPWTPPLASY*
ZmASR8	GRMZM2G314075	MAHHFLGNKHHGGEATKVTDWRKEEKHHKHMEQLGQLGAVAAGAYAMHEKHKAKKDPEHAHSHKIKEGVAAAVAVGSAGFAFHEHHQKKDAKKHRHHGHHHH*
ZmASR9	GRMZM2G383699	MAHHFLGNKHHGGEAAKVTDWRKEEKHHKHMEQLGQLGAVAAGAYAMHEKQKAKKDPEHAHSHKIKEGVAAAAAVGSAGFAFHEHHQKKDAKKHRHRGHHHH*
ZmASR10	GRMZM2G009792	MLLDQKLDRQPCRRRSTTTYSTTTRRTRSSPPAGEYSETVATEAVTTGDGENEYEGYKKEHKHKQHLGEAGAIGAGAFGLYEKHEAKKDPEHAHRHKIEEELAATAAVGAGGYAFHEHHEKKKDHKAPRRPPAARRSTTTSSADDLAGESTGPSPTDRPPRRAACFR*
Glycine max	https://phytozome.jgi.doe.gov/pz/portal.html
GmASR1	Glyma16g28150	MAEEKHHHHFHHHKGDDVPGEVDYKKEEKHHKHLEHLGELGAAAAGAYALHEKHEAKKDPEHAHRHKVEEEIAAAATVGAGGFVLHEHHEKKEVKKEDEEAHGKKHHHLFG*
GmASR2	Glyma20g30720	MAEEKHHKHRLFHHHKDEDNKPVETDTGYDNTSYSKPSDDYDSGFNKPSYESSGGGYEGGYNKTSYSSDEPASGGGYEGGYKKTGYSGGIDETSGGYGAGGGGYSDVTDGGYGKPSGGYGAAGGGGVYPDTTTDGGYSKTSGGGYDDEVDYKKEEKHHKHLEHLGELGAASAAAYALHEKHKAEKDPEHAHRHKIEEEVAAAAAVGSGGFAFHEHHEKKEAKEQDEEAHGKKHHHLFG*
GmASR3	Glyma.10G224300	MAEEKHHKHHLFHQHKDEDNKPTETETGYDNTSYSKPSDDYDSGFSNPSYETSGGAYETGHNKTSYSSDDQPASGGGYKKTGYSGGIDETSGGGGYGGGGGVYSDTTTDGGYTRTSGGRYGDEVDYKKEEKHHKSLEHLGELGAAAAGAYALHEKHKAEKDPEHAHRHKIEEEVAAAAAVGSGGFAFHEHHEKKEAKEQDEEAHGKKHHHLFG*
Brachypodium distachyon	https://phytozome.jgi.doe.gov/pz/portal.html
BdASR1	Bradi5g10040.1	MADEYDRSSYGRSGANDDEGGYSKTSEEDYGRGTGGFNKSSNDNNDGEYKNSNTNDYGGSGGYNKSGMDGASGGLKKSSTDDYGASDGYNKTSTDDYSASGDYNKSSTDDFSGGHNKSSTDDYSGGGYNKPSAGGYDSGYKNSSTEDGYGGSGYKKSSTEEDSYAKSTTEESAYDKSSIEDYGSGKNTSNTDDYSGSGYNKSTTDDYGGSGYNKPGADEYSGGYNKSSTDEYTAGTGKTGSDDY*
BdASR2	Bradi4g24650.1	MAEEKKHHLFHHKKEDTDVVVNPTTGAVDEYGYSAETVVTPTGADGEYERITKEEKHHKHKEHLGEMGAVAAGAFALYEKHEAKKDPENAHRHKIAEEVGAAAAVGAGGFVFHEHHEKKKDHKEAQEVSGEKKGHHLFG*
BdASR3	Bradi5g10027.1	MADEYGRSGAYGRSGTDDYETGYKKSGTDDYDGSGAGGYNKSAGDDEYSGGAGYKKSGAGADDYDGGYKKSTHEDYGRNKSATDDYDRSGAGGYKKSSGDDEYSGGGYKKSGGDEEYKKSTGDDDEYSGGGYKKSTPGGDDDESDKYRKEEKEHKRKEHLGEMGTLAAGAFAMYEKHQAKKDPENAHRHKIEEEVAAVAAVGSGGYAFHEHHEKKESREDAEEDEESGRGEGKKKHHFFG*
BdASR4	Bradi2g61590.1	MAYRQAMSYSNTVDECCDGGRTAPMYSNNTVDECYDAGRHGHGHGHGHGHGMTKMYSNTTDECFDGGRTNMYSNTTDVECYDAGHHGHGGGRRPAYDDGCGGYGGQQAGGYYRKEEKTHKNRERVGEVGALASGAFALYEGYEAKKDPAHARRHEIEAGVAGAAALGAGGYAYHEHREQLSYGGAAREQQHRVPSYNQYCN*
BdASR5	Bradi2g61600.1	MAHHFMGRHNNSKAAEAEPSKVKVPTGGDHRKEEKHHKHMEQLAQLGAVAAGAYALHEKHKAKKADPEHARSHKVKEGVAAAVAVGSAGFAFHEHHEKKEAKKNRRHGHHH*
BdASR6	Bradi2g61607.1	MGRHSSSTNNNGSSKAEAATGAGDHRKEEKHHKHMEQLAQLGAVAAGAYALHEKHKAKKDPEHARSHRIKEEVAAAVAAGSAGFAVHEHHKKKDAKKHSHRH*
Sorghum	https://phytozome.jgi.doe.gov/pz/portal.html
SbASR1	Sb08g004190	MAEEKHHHHHLFHHKKDEEQLEQPVAGGGYGYGEAAEYTETTVTEVVSTGGEDEYDTYKKEEKEHKHKQHLGEAGAIAAGAFALYEKHEAKKDPEHAHRHKIEEEIAAAAAVGSGGFAFHEHHEKKKDHKEAEEAAGEKKHHFFG*
SbASR2	Sb05g004100	MSEEKHHHFFHHHKKDGEEQPTGEYGYSETVAAEVVTTGEDEYEKYKKEEKEHKHKQHLGEAGAIAAGAFALYEKHEAKKDPEHAHRHKITEEVAAAAAVGAGGYAFHEHHEKKKDHKDADEASGEKKHHHLFG*
SbASR3	Sb06g016540	MADEYGRSGYGRSGAGDDYDSGYNSKSRTDDYGRGEGGYNESGGDDYGRRSGGDGYDRSGGDDYGRGTGGGGYNKSGKDDYDGGYNKSGTNDDEYGRRGTGGGYNSKSSGDDAYTGGAGYNSKSSGDDDAYTGVGYNSKSSGDDAYTGGGYNRKSGGADDGEYGSSRDDDDSEMYRKEEKEHKHKEHLGEMGALAAGAFALYERHEAKKDPEHAQRHKIEEGVAAVAALGSGGFAFHEHHDKKEAKDAAEDAEEESGRGEGKKKHHFFG*
SbASR4	Sb04g022220	MADEEKKHHHHLFHRHKQDGEEEASTGEVDYEKKEKHHKHLEQLGGLGAIAAGAYAIHEKHKAKKEPESAHGHKVKEEVAAVAALGAAGFAFHEHHQKKDAKKQGQS*
SbASR5	Sb06g016530	MAEEKHHHHLFHHRKEEESSGEVDYEKKEKHHKHLEQLGELGTIAAGAYALHEKHKAKKDPENEHGHRIKEEVAAVAAVGSAGFAFHEHHEKKDAKKHGHN*
SbASR6	Sb03g013810	MGRHHHDDKHNKSEQAAGDWRKEEKHHKHMEQLAQLGAAAAGAYAVHEKHKAKKDPEHARSHRIKEEIAARVKNFGEISLKFREFRHHRRRQCGVRHPRAP*
SbASR7	Sb03g013820	MAHHFLGSKHHGGEASKVTDWRKEEKHHKHMEQLGQLGAVAAGAYAVHEKHKAKKDPEHAHSHKIKEGVAAAVAVGSAGFAFHEHHQKKDAKKHRRHGHHH*
Phaseolus vulgaris L.	https://phytozome.jgi.doe.gov/pz/portal.html
PvASR1	Phvul.001G025000.1.	MGGWAIAVHGGAGVDPNLPLERQEEAKQLLTRCLNLGISALNSNVPAIDVVELVVRELETDPLFNSGRGSALTEKGTVEMEASIMDGPKRRCGAVSGLTTVKNPISLARLVMDKSPHSYIAFSGAEDFARQQGVEVVDNEYFVTPDNVGMLKLAKEANTILFDYRIPSSAYETCGSGVESPLQMNGLPISVYAPETVGCVVVDREGRCAAATSTGGLMNKMTGRIGDSPLIGAGTYACDVCGVSCTGEGEAIIRGTLAREVAAVMEYKGLKLHQAVDFVIKHRLDEGKAGLIAVSNTGEVACGFNCNGMFRACATEDGFMEVAIWD*
PvASR2	Phvul.003G182400.1.	MGWAIALHGGAGDIPLSLPPERRHPREEALRHCLQIGVEALKAKLPPLDVVERVVRELENIPQFNAGKGSVLTSNGTVEMEASIMDGTTMDCGAVSGLTTVVNAISLARLVMEKTPHIYLAFDGAEEFARQQGVETLDSSHFITAENIERLKQAKEANRVQIDYTQPIQNDTKKETAIANGDSQIGTVGCVAVDGNGNLASATSTGGLVNKMVGRIGDTPLIGAGTYADARCAVSATGKGEAIIRGTVARDVAALMEFKGLSLEEAATCVVHERTPKGTLGLIAVSAKGEVAMPYNTTGMFRACATEDGYSEVAIWPSAKID*
