# Supplementary material for: Genome-wide characterization of the abscisic acid-, stress- and ripening-induced (ASR) gene family in wheat (Triticum aestivum L.)
Source: Biol Res. 2020 May 24;53:23. doi: 10.1186/s40659-020-00291-6 (PMC7247183; doi:10.1186/s40659-020-00291-6)
Supplement: Supplementary file 2 — Additional file 2: Table S2. Primers used for qRT-PCR. [file 40659_2020_291_MOESM2_ESM.xls]

## Sheet: Sheet1
Table S2 Primers used for qRT-PCR
Gene name	Forward primer (5'-3')	Reverse primer (5'-3')
TaASR1B	CAATGGCGGGACCAATATG	TGCGTCACCTCCTTGTAGTACC
TaASR2D	CGGGCAGAACAACGGTG	TTGTGCTGCGTCACTTCCT
TaASR2B	CAAGCAAGCAAGCATCAACAC	CACCGTCGTAGCACTCCT
TaASR3A1	TACTGCACACACACGCCATATT	CCTTCGCCCTGGTAATCAAT
TaASR4D	GAGAAGCACCACAAGCACAA	ACGCAGTCCATTATTAGCCAAG
TaASR4B	GGCTTGGCTAATGGACTGC	CTTCTTCTCGTGGTGCTCGT
TaASR4A	TCACCAAGGAGGAGAAGCAC	AGACACGCAATCCATTAGGC
TaASR5A	TACAGGAAGGAGGAGAAGGAGC	AATCATCATCGGTGGAAACG
TaASR5B	TTCCACCGATGATGATTCTGATTC	CTCCGCCGACTCCTTGTA
TaASR5D	CTACGACCGCCGAGAAGG	GTTGCTGGACTGCTTGTTGT
TaActin	GAAGTGCTTTTGAAGAGTCGGT	TTATTTCATACAGCAGGCAAGC

## Sheet: Sheet2
Table S2 Primers used for qRT-PCR
Gene name	Forward primer (5'-3')	Reverse primer (5'-3')
TaASR1B	CAATGGCGGGACCAATATG	TGCGTCACCTCCTTGTAGTACC
TaASR2B	CAAGCAAGCAAGCATCAACAC	CACCGTCGTAGCACTCCT
TaASR2D	CGGGCAGAACAACGGTG	TTGTGCTGCGTCACTTCCT
TaASR3A1	TACTGCACACACACGCCATATT	CCTTCGCCCTGGTAATCAAT
TaASR4A	TCACCAAGGAGGAGAAGCAC	AGACACGCAATCCATTAGGC
TaASR4B	GGCTTGGCTAATGGACTGC	CTTCTTCTCGTGGTGCTCGT
TaASR4D	GAGAAGCACCACAAGCACAA	ACGCAGTCCATTATTAGCCAAG
TaASR5A	TACAGGAAGGAGGAGAAGGAGC	AATCATCATCGGTGGAAACG
TaASR5B	TTCCACCGATGATGATTCTGATTC	CTCCGCCGACTCCTTGTA
TaASR5D	CTACGACCGCCGAGAAGG	GTTGCTGGACTGCTTGTTGT
TaActin	GAAGTGCTTTTGAAGAGTCGGT	TTATTTCATACAGCAGGCAAGC
