# Supplementary material for: Genome-wide characterization of the abscisic acid-, stress- and ripening-induced (ASR) gene family in wheat (Triticum aestivum L.)
Source: Biol Res. 2020 May 24;53:23. doi: 10.1186/s40659-020-00291-6 (PMC7247183; doi:10.1186/s40659-020-00291-6)
Supplement: Supplementary file 4 — Additional file 4: Table S3. Tandem and segmental duplication gene pairs identified in TaASRs. [file 40659_2020_291_MOESM4_ESM.xls]

## Sheet: Sheet1
Table S3 Tandem and segmental duplication gene pairs identified in TaASRs
Tandem Duplication
Gene Name	Gene Position	Gene Name	Gene Position
TaASR10A5	3A	TaASR10A1	3A
TaASR10A1	3A	TaASR9A	3A
TaASR9A	3A	TaASR10A6	3A
TaASR10A6	3A	TaASR6A	3A
TaASR1A	3A	TaASR2A	3A
TaASR3A1	3A	TaASR3A2	3A
TaASR10A3	3A	TaASR10A2	3A
TaASR10A2	3A	TaASR10A4	3A
TaASR2B	3B	TaASR1B	3B
TaASR6B	3B	TaASR8B	3B
TaASR2D	3D	TaASR1D	3D
TaASR7D1	3D	TaASR7D2	3D
TaASR7D2	3D	TaASR6D	3D
TaASR8D	3D	TaASR9D	3D
Segmental duplication
Gene Name	Gene Position	Gene Name	Gene Position
TaASR5A	2A	TaASR5B	2B
TaASR5A	2A	TaASR5D	2D
TaASR1A	3A	TaASR1B	3B
TaASR1A	3A	TaASR1D	3D
TaASR2A	3A	TaASR2B	3B
TaASR2A	3A	TaASR2D	3D
TaASR3A1/3A2	3A	TaASR3B	3B
TaASR3A1/3A2	3A	TaASR3D	3D
TaASR6A	3A	TaASR6B	3B
TaASR6A	3A	TaASR6D	3D
TaASR8B	3B	TaASR8D	3D
TaASR9A	3A	TaASR9B	3B
TaASR9A	3A	TaASR9D	3D
TaASR4A	4A	TaASR4B	4B
TaASR4A	4A	TaASR4D	4D
