# Supplementary material for: Genome-wide characterization of the abscisic acid-, stress- and ripening-induced (ASR) gene family in wheat (Triticum aestivum L.)
Source: Biol Res. 2020 May 24;53:23. doi: 10.1186/s40659-020-00291-6 (PMC7247183; doi:10.1186/s40659-020-00291-6)
Supplement: Supplementary file 5 — Additional file 5: Table S4. Gene structure of TaASR genes. [file 40659_2020_291_MOESM5_ESM.xls]

## Sheet: Sheet1
Table S4 Gene structure of TaASR genes
Gene	UTR (bp)	Exon 1 (bp)	Intron 1 (bp)	Exon 2 (bp)	Intron 2 (bp)	Exon 3 (bp)	UTR (bp)	Total
TaASR1D		474	91	189				754
TaASR1B		471	96	189				756
TaASR1A		471	97	189				757
TaASR2A		468	107	189				764
TaASR2D		468	96	189				753
TaASR2B	67	477	85	189			237	1055
TaASR3A1		471	109	189				769
TaASR3D		77	57	262	106	189		691
TaASR3B		495	103	189				787
TaASR3A2	78	483	96	210			87	954
TaASR4D	109	228	89	186			151	763
TaASR4B	76	231	97	186			173	763
TaASR4A		225	96	141	81	39		582
TaASR5A		585	123	210				918
TaASR5B		630	128	210				968
TaASR5D		579	119	210				908
TaASR6D		132	113	153				398
TaASR6A		132	120	153				405
TaASR6B		81	109	150				340
TaASR7D1		129	109	156				394
TaASR7D2		120	109	156				385
TaASR8B		129	107	165				401
TaASR8D		129	113	165				407
TaASR9A		129	107	165				401
TaASR9B		138	109	165				412
TaASR9D		138	90	165				393
TaASR10A1	123	132	102	201			173	731
TaASR10A2		132	102	201				435
TaASR10U		132	102	201				435
TaASR10A3		132	102	201				435
TaASR10A4		132	102	201				435
TaASR10A5		132	102	201				435
TaASR10A6		132	102	201				435
