# Supplementary material for: Genome-wide characterization of the abscisic acid-, stress- and ripening-induced (ASR) gene family in wheat (Triticum aestivum L.)
Source: Biol Res. 2020 May 24;53:23. doi: 10.1186/s40659-020-00291-6 (PMC7247183; doi:10.1186/s40659-020-00291-6)
Supplement: Supplementary file 6 — Additional file 6: Table S5. Information of motifs identified from wheat ASR proteins using MEME motif search tool. Note: aa, amino acids. [file 40659_2020_291_MOESM6_ESM.xls]

## Sheet: Sheet1
Table S5 Information of motifs identified from wheat ASR proteins using MEME motif search tool (aa, amino acids)
Motif number	Length (aa)	Sequence	TaASR1D	TaASR1B	TaASR1A	TaASR2A	TaASR2D	TaASR2B	TaASR3A1	TaASR3D	TaASR3B	TaASR3A2	TaASR4D	TaASR4B	TaASR4A	TaASR5A	TaASR5B	TaASR5D	TaASR6D	TaASR6A	TaASR6B	TaASR7D1	TaASR7D2	TaASR8B	TaASR8D	TaASR9A	TaASR9B	TaASR9D	TaASR10A1	TaASR10A2	TaASR10U	TaASR10A3	TaASR10A4	TaASR10A5	TaASR10A6	TaASR proteins
1	50	QYRKEEKHHKHMEKLAELGAVAAGAYALHEKHEAKKDPEHARSHKIEEKI	√	√	√	√	√	√	√	√	√	√	√	√	√	√	√	√	√	√	╳	√	√	√	√	√	√	√	√	√	√	√	√	√	√	All (except TaASR6B)
2	29	AATVAVGSAGFAIHEHHKKKZAKKHARHA	√	√	√	√	√	√	√	√	√	╳	√	√	√	√	√	√	√	√	√	√	√	√	√	√	√	√	√	√	√	√	√	√	√	All (except TaASR3A2)
3	41	MAAYYNGGRPMSYSNTEESFDGGRTVYSTTTEECYDAGKLG	√	√	√	√	√	√	√	╳	√	√	╳	╳	╳	╳	╳	╳	╳	╳	╳	╳	╳	╳	╳	╳	╳	╳	╳	╳	╳	╳	╳	╳	╳	TaASR1D-3A2 except TaASR3D
4	15	HHHTYNHECFDSCRP	√	√	√	√	√	√	√	╳	√	√	√	╳	√	╳	╳	╳	╳	╳	╳	╳	╳	╳	╳	╳	╳	╳	√	√	√	√	√	√	√	All (except TaASR3D、4B、5A-9D)
5	15	MGRHSSYSTTTEAGG	√	√	√	√	√	√	√	√	√	√	√	√	√	√	√	√	√	√	╳	╳	╳	╳	╳	╳	√	√	√	√	√	√	√	√	√	All (except TaASR6B-9A)
6	28	YGHGQSHGNGGTNMYSNNTGVDSSMYGH	√	√	√	√	√	√	√	√	√	√	╳	╳	╳	╳	╳	╳	╳	╳	╳	╳	╳	╳	╳	╳	╳	╳	╳	╳	╳	╳	╳	╳	╳	TaASR1D-3A2
7	11	YRMPVHNSYCN	√	√	√	√	√	√	√	√	√	╳	╳	╳	╳	╳	╳	╳	╳	╳	╳	╳	╳	╳	╳	╳	╳	╳	╳	╳	╳	╳	╳	╳	╳	TaASR1D-3B
8	41	DDEYSGGGYKKSGGDDEYSGGGYKKSGGDDTEYGSSRDETE	╳	╳	╳	╳	╳	╳	╳	╳	╳	╳	╳	╳	╳	√	√	√	╳	╳	╳	╳	╳	╳	╳	╳	╳	╳	╳	╳	╳	╳	╳	╳	╳	TaASR5A、5B、5D
9	40	YNKSGADDYEHERSSGRGGYNKSTGDDEYSGAGYKKSGGD	╳	╳	╳	╳	╳	╳	╳	╳	╳	╳	╳	╳	╳	√	√	√	╳	╳	╳	╳	╳	╳	╳	╳	╳	╳	╳	╳	╳	╳	╳	╳	╳	TaASR5A、5B、5D
10	11	GHGHGHGYGHN	√	√	√	√	√	√	√	√	√	√	╳	╳	╳	╳	╳	╳	╳	╳	╳	╳	╳	╳	╳	╳	╳	╳	╳	╳	╳	╳	╳	╳	╳	TaASR1D-3A2
11	43	DYDTGYNKQSSNEDYGRNKPGSDDYDRSAGGYKKSGGDDDEYS	╳	╳	╳	╳	╳	╳	╳	╳	╳	╳	╳	╳	╳	√	√	√	╳	╳	╳	╳	╳	╳	╳	╳	╳	╳	╳	╳	╳	╳	╳	╳	╳	TaASR5A、5B、5D
12	6	GGEQGQ	√	√	√	√	√	√	√	√	√	√	╳	╳	╳	╳	╳	╳	╳	╳	╳	╳	╳	╳	╳	╳	╳	╳	╳	╳	╳	╳	╳	╳	╳	TaASR1D-3A2
13	13	SGRGEGKKKHHFF	╳	╳	╳	╳	╳	╳	╳	╳	╳	╳	╳	╳	╳	√	√	√	╳	╳	╳	╳	╳	╳	╳	╳	╳	╳	╳	╳	╳	╳	╳	╳	╳	TaASR5A、5B、5D
14	12	MGRHSSSGKPEA	╳	╳	╳	╳	╳	╳	╳	╳	╳	╳	╳	╳	╳	╳	╳	╳	╳	╳	╳	√	╳	√	√	√	╳	╳	╳	╳	╳	╳	╳	╳	╳	TaASR7D1、8B、8D、9A
15	7	MYSNTVD	╳	╳	╳	╳	╳	╳	╳	√	╳	╳	╳	╳	╳	╳	╳	╳	╳	╳	╳	╳	╳	╳	╳	╳	╳	╳	╳	╳	╳	╳	╳	╳	╳	TaASR3D
16	10	MADEYGRSGY	╳	╳	╳	╳	╳	╳	╳	╳	╳	╳	╳	╳	╳	√	√	√	╳	╳	╳	╳	╳	╳	╳	╳	╳	╳	╳	╳	╳	╳	╳	╳	╳	TaASR5A、5B、5D
17	6	RGLRVF	╳	╳	╳	╳	╳	╳	╳	╳	╳	√	╳	╳	√	╳	╳	╳	╳	╳	╳	╳	╳	╳	╳	╳	╳	╳	╳	╳	╳	╳	╳	╳	╳	TaASR3A2、4A
18	6	ECFDAG	╳	╳	╳	╳	╳	╳	╳	√	╳	╳	╳	╳	╳	╳	╳	╳	╳	╳	╳	╳	╳	╳	╳	╳	╳	╳	╳	╳	╳	╳	╳	╳	╳	TaASR3D
19	6	GGGGRT	√	√	√	√	√	√	√	╳	√	√	╳	╳	╳	╳	╳	╳	╳	╳	╳	╳	╳	╳	╳	╳	╳	╳	╳	╳	╳	╳	╳	╳	╳	TaASR1D-3A2 except TaASR3D
20	8	TATGNEGE	╳	╳	╳	╳	╳	╳	╳	╳	╳	╳	√	√	√	╳	╳	╳	╳	╳	╳	╳	╳	╳	╳	╳	╳	╳	╳	╳	╳	╳	╳	╳	╳	TaASR4D、4B、4A
