# Supplementary material for: Genome-wide characterization of the abscisic acid-, stress- and ripening-induced (ASR) gene family in wheat (Triticum aestivum L.)
Source: Biol Res. 2020 May 24;53:23. doi: 10.1186/s40659-020-00291-6 (PMC7247183; doi:10.1186/s40659-020-00291-6)
Supplement: Supplementary file 8 — Additional file 8: Table S7. Analysis of TF binding sites in the TaASR promoters. [file 40659_2020_291_MOESM8_ESM.xls]

## Sheet: Sheet1
Table S7Analysis of transcription factor binding sites in the TaASR promoters
Gene	TCP	NAC	B3	WRKY	ERF	C2H2	Dof	bZIP	bHLH	LBD	MYB	GATA	Total
TaASR1D	6	12	4	3	34	10	2	7	20	17	14	7	136
TaASR1B	5	11	12	0	17	11	11	8	19	4	8	6	112
TaASR1A	10	12	6	1	32	20	4	17	19	14	14	16	165
TaASR2A	3	16	6	5	20	22	3	17	13	7	12	10	134
TaASR2D	5	7	6	6	19	15	0	15	15	7	11	6	112
TaASR2B	8	13	11	2	30	17	5	12	18	10	13	11	150
TaASR3A1	5	7	4	2	11	16	5	9	10	4	11	1	85
TaASR3D	6	10	8	4	13	24	9	6	10	4	18	3	115
TaASR3B	6	9	4	4	8	17	7	5	5	1	13	5	84
TaASR3A2	7	10	4	2	16	18	6	7	6	2	13	9	100
TaASR4D	14	12	7	1	18	12	4	8	10	11	13	5	115
TaASR4B	29	24	7	3	55	15	1	14	30	26	39	14	257
TaASR4A	30	21	3	3	43	34	2	24	26	22	23	11	242
TaASR5A	18	13	0	0	13	13	8	10	10	10	12	6	113
TaASR5B	26	10	11	0	52	25	8	14	18	31	30	16	241
TaASR5D	21	8	4	8	23	12	3	7	10	4	16	5	121
TaASR6D	6	10	8	8	23	15	10	7	15	5	10	8	125
TaASR6A	5	9	7	7	26	15	8	5	11	13	11	6	123
TaASR6B	20	20	1	6	32	19	5	10	14	13	22	8	170
TaASR7D1	21	19	13	6	38	21	2	15	19	25	29	11	219
TaASR7D2	1	15	10	0	20	11	9	11	14	3	12	4	110
TaASR8B	4	8	10	6	14	11	8	11	18	6	16	6	118
TaASR8D	7	21	13	5	25	10	7	16	18	9	18	5	154
TaASR9A	8	17	7	7	31	18	8	13	10	8	7	12	146
TaASR9B	5	11	11	7	15	11	7	9	17	3	10	4	110
TaASR9D	3	14	8	5	21	21	6	5	21	5	16	2	127
TaASR10A1	2	11	18	1	21	20	10	5	12	9	7	9	125
TaASR10A2	2	10	14	1	19	20	10	5	11	7	7	10	116
TaASR10U	1	16	11	3	16	17	8	4	9	7	6	12	110
TaASR10A3	1	19	18	1	19	19	8	9	10	7	7	8	126
TaASR10A4	2	19	18	1	19	19	8	9	13	7	6	8	129
TaASR10A5	2	12	14	1	19	20	10	5	10	7	7	10	117
TaASR10A6	3	14	7	6	18	13	5	2	13	5	13	5	104
Total	292	440	285	115	780	561	207	321	474	313	464	259	4511
Functions	plant-specific transcription factors, involved in regulating plant growth and development and responses to multiple abiotic stresses such as NaCl, heat, or cold treatments [34,62]	plant-specific transcription factors, involved in regulating plant growth and development, playing key role in enhancing tolerance to abiotic stresses such as drought, salinity and cold shock [63,64].	plant-specific transcription factors, involved in regulating plant growth and development and resposes to multiple stresses including drought, heat and cold [65].	plant-specific transcription factors, involved in regulating plant development and responses to abiotic stresses including drought, salt or cold stresses [66].	plant-specific transcription factors, involved in regulating plant development and responses to biotic and abiotic stresses [67].	involved in regulating plant growth and development and resposes to multiple stresses including drought, salt and cold [68,69]	plant-specific transcription factors, involved in regulating plant growth and development and responses to drought and low-temperature stresses [70]	involved in regulating plant growth and development and responses to drought, salt and low-temperature stresses [71]	involved in regulating plant growth and development and responses to drought, salt and cold stresses [72,73].	plant-specific transcription factors, involved in regulating plant development and secondary metabolism [74].	involved in regulating plant growth and development, secondary metabolism and singal trunsduction, responses to heat, drought, salinity stresses [75].	involved in light-responsive development, nitrogen metabolism, phytohormone signaling, source/sink balance and responses to salt and drought [76-78].
