# Supplementary material for: Genome-wide characterization of the abscisic acid-, stress- and ripening-induced (ASR) gene family in wheat (Triticum aestivum L.)
Source: Biol Res. 2020 May 24;53:23. doi: 10.1186/s40659-020-00291-6 (PMC7247183; doi:10.1186/s40659-020-00291-6)
Supplement: Supplementary file 9 — Additional file 9: Table S8. FPKM values of wheat ASRs in various developmental tissues. [file 40659_2020_291_MOESM9_ESM.xls]

## Sheet: Table S8 Ta_ASR---不同组织表达量-FPKM-
Table S8 FPKM values of wheat ASRs in various developmental and stressed tissues
Transcript	Gene	grain_Z71_rep1	grain_Z71_rep2	grain_Z75_rep1	grain_Z75_rep2	grain_Z85_rep1	grain_Z85_rep2	leaf_Z10_rep1	leaf_Z10_rep2	leaf_Z23_rep1	leaf_Z23_rep2	leaf_Z71_rep1	leaf_Z71_rep2	root_Z10_rep1	root_Z10_rep2	root_Z13_rep1	root_Z13_rep2	root_Z39_rep1	root_Z39_rep2	spike_Z32_rep1	spike_Z32_rep2	spike_Z39_rep1	spike_Z39_rep2	spike_Z65_rep1	spike_Z65_rep2	stem_Z30_rep1	stem_Z30_rep2	stem_Z32_rep1	stem_Z32_rep2	stem_Z65_rep1	stem_Z65_rep2
TraesCS3D01G517400.1	TaASR1D	1	0	11	6	0	0	37	48.9787	502.818	377.489	1685.43	1316.45	536.595	454.213	2683.13	1437.92	3494.63	1174.98	5	1	23.2555	7	79.9498	139.338	2218.89	1336.58	3962.94	2600.57	1115.5	1138.75
TraesCS3B01G578500.1	TaASR1B	0	0	0	0	0	0	5	1.02129	104.961	55.8634	61.6612	25.4118	504.301	373.296	1883.94	1811.39	4361.71	620.869	0	0	2.02317	1	4.05018	4.04114	1213.6	843.319	1340.11	982.932	37.4739	38.6315
TraesCS3A01G509800.1	TaASR1A	0	0	0	0	0	0	0	1	87.3806	38.1356	2.00776	0	218.494	203.294	1840.04	1394.08	3855.25	797.895	0	0	0	1	0	0	995.378	542.094	1699.15	1121.14	2	7.03293
TraesCS3A01G509900.1	TaASR2A	0	0	0	0	0	0	21.4003	20.7742	302.528	245.733	14.1023	6.23498	18.671	12.3818	21.8247	76.3845	199.155	9.32704	0	0	0	2	0	1.13216	1009.83	759.185	1145.28	832.876	30.1206	46.2819
TraesCS3D01G517300.1	TaASR2D	1	1	1	2	2	0	195.6	183.226	891.033	704.662	271.898	203.922	734.747	588.733	2622.66	1543.72	3780.9	1038.68	17	7	64.7214	65	122.05	211.468	4262.95	2849.51	3291.36	2576.18	1075.88	1155.49
TraesCS3B01G578400.1	TaASR2B	0	0	0	0	1	0	39	49	189.279	123.225	10.0128	4	538.192	497.082	579.409	983.233	2419.35	243.249	0	0	0	0	2	0	2006.11	1202.06	345.164	258.301	31.0278	42.073
TraesCS3A01G510100.1	TaASR3A1	2.14063	14.1168	11	3	2.38503	0	49.4113	30.5956	10046.8	8548.93	29969.9	23042.4	1840.55	1314.68	428.836	646.544	1466.86	189.548	24.6437	13.0097	51.0696	43.8533	2543.7	1891.65	694.646	424.686	7635.87	5855.08	8776.63	9560.51
TraesCS3D01G517100.1	TaASR3D	5.76165	13.6933	7.42577	1.42446	0	2	78.8983	68.1885	1284.16	1162.19	3437.8	2876.34	143.821	116.384	1596.84	424.26	1090.25	328.014	47.132	24.345	89.0523	134.49	1596.32	1492.1	523.463	327.476	2946.94	2291.03	2887.06	3196.03
TraesCS3B01G578200.1	TaASR3B	32	32.221	7	3	1	0	238.599	170.931	3428.11	3092.36	16867.2	13262.9	1835.12	1316.45	4109.71	1271.69	3007.22	1524.86	6	0	5.02373	13	2698.88	1734.14	2062.64	1561.19	12234.1	10029.7	8583.37	9053.7
TraesCS3A01G510200.1	TaASR3A2	0	2	0	0	0	0	0	2	33.0098	20.036	48.0326	27.0195	0	1.00043	1.00038	0	0	0	2	0	5	3	20.0105	29.0376	18	14.022	38.0248	26.0124	40.0365	46.0329
TraesCS4D01G109500.1	TaASR4D	868.756	1026.99	74.4427	55.3552	7.59555	0	3273.25	5108.3	6226.73	5851.87	2191.64	2053.98	7514.67	6966.51	8729.71	4946.49	12032.6	4057.64	6457.77	3487.71	11257.4	8805.07	3813.83	5016.25	31333.6	21501.8	39570.3	33982.7	22685	27781.1
TraesCS4B01G112000.1	TaASR4B	586.51	604.894	114.557	122.645	6.40445	0	3891.59	5865.23	6593.25	5355.13	1638.16	1409.59	15566.1	15483.8	9233.54	4317.01	11527.8	4625.89	3936.03	1924.93	6936.78	5187.76	1930.29	2233.33	24478.9	15737	31704.4	23534.7	5914.27	7416.87
TraesCS4A01G208400.1	TaASR4A	269.735	282.114	20	29	1	0	676.155	1343.47	2119.02	1381	1470.2	1101.43	994.271	1002.71	1277.75	636.5	1473.63	817.473	1582.19	507.36	2571.81	1343.17	1667.88	1583.43	10210.5	4198.22	21202.3	13277.6	19268.8	26100
TraesCS2A01G301500.1	TaASR5A	1.02259	0	0	0	0	0	38.4461	63.946	30.5557	24.4727	6.13544	9.16836	8.26914	8.19023	35.6257	77.1972	250.905	6.07135	0	0	9.2998	2.01562	3.05596	6.13206	12.4167	9.26352	7.10986	7.07295	30.3806	21.366
TraesCS2B01G317600.1	TaASR5B	384.532	348.748	22.5106	24.0306	6.01443	20.9247	1903.35	2530.31	1425.02	1146.19	3628.9	2859.32	104.182	76.5402	106.601	100.492	239.551	50.7029	13	15.0241	92.0326	68.7212	868.818	846.665	256.183	208.676	384.319	219.46	591.089	720.135
TraesCS2D01G300100.1	TaASR5D	996.445	897.158	130.489	137.969	0	0	1784.2	2116.7	2932.4	2098.33	1548.97	1228.35	232.819	224.27	718.773	757.445	1939.54	341.715	11	4	160.603	88.2182	1966.13	2082.11	830.401	526.884	1652.57	1177.47	1234.35	1418.5
TraesCS3D01G517700.1	TaASR6D	44.8389	51	1	0	0	0	0	1	0	0	7.82967	8	2	6	6	5	4	6	0	1	1	1	17	20	0	0	3	1	8	12
TraesCS3A01G509700.1	TaASR6A	34.1611	33	10	5	0	0	0	0	0	0	6.17033	4	12	6	12	4	16	1	5	7	5.81811	3	5	3	4	4	13	9	2	6
TraesCS3B01G858500LC.1	TaASR6B	1	0	0	0	0	0	0	0	0	0	0	0	0	0	0	0	0	0	0	0	0	0	0	0	0	0	0	0	0	0
TraesCS3D01G517500.1	TaASR7D1	69	46	0	1	0	0	0	1	2	0	16	17	11	3	14	3	2	5	0	2	1.18189	0	14	26	0	0	3	4	3	11
TraesCS3D01G517600.1	TaASR7D2	8	13	0	0	0	0	0	0	0	0	13	10	6	4	0	2	0	0	1	0	0	0	16	9	2	0	1	0	1	6
TraesCS3B01G578800.1	TaASR8B	4	2	1	1	0	0	0	1	0	0	6.71133	2.01041	53	52	2	13	45	14	0	0	0	0	2	7	2	0	8	4	1	2
TraesCS3D01G518000.1	TaASR8D	24	17	6	5	0	0	0	0	1	0	55.6796	39	6.12207	2	10	0	1	6	1	0	0	1	11.1298	13	0	1	22	5	0.0435017	5
TraesCS3A01G509400.1	TaASR9A	2	1	0	1	0	0	0	0	0	0	5.00206	13.0037	3.01738	0	5	0	2	0	0	0	0	0	3.0427	4	0	0	11.0384	2	0	0
TraesCS3B01G456200.1	TaASR9B	9	10	8	1	0	0	4	0	5	10	24.8978	27.0334	16.4819	16	26.5504	3	35.5102	9	1	1	1	1	16.0997	11	7	5	132.776	79	3.9565	8
TraesCS3D01G518100.1	TaASR9D	11	12	3	4	0	0	0	1	1	0	32.8138	22	17.9364	10	5.44958	5	7.4898	5	0	0	0	0	22	10	0	0	9.62931	3	0	0
TraesCS3A01G692700LC.1	TaASR10A1	0	0	0	0	0	0	0	0	0	0	0	0	0	0	0	0	0	0	0	0	0	0	0	0	0	0.199057	0	0	0	0
TraesCS3A01G510700.1	TaASR10A2	71.5913	45.757	51.6167	81.9724	0	0	2.96486	0	27	12.1698	4654.8	3183.57	82.4422	59.6304	5.69626	16.989	21.3123	22.181	0	0	4	2	256.889	157.032	1	2.78967	153.064	90.8436	20.1718	35.8137
TraesCSU01G240200.1	TaASR10U	33.5399	18.0088	83.1935	34.5256	0	0	1.03514	3	0	4.83023	267.385	358.985	0	4.36963	7.30374	3.01096	20.6877	4.81897	1	1	0	0	18.8385	43.968	0	0.215048	12.4922	14.1564	4.72087	8.18633
TraesCS3A01G693700LC.1	TaASR10A3	0	0	0	0	0	0	0	0	0	0	0	0	0	0	0	0	0	0	0	0	0	0	0	0	0	0.199057	0	0	0	0
TraesCS3A01G693800LC.1	TaASR10A4	0	0	0	0	0	0	0	0	0	0	0	0	0	0	0	0	0	0	0	0	0	0	0	0	0	0.199057	0	0	0	0
TraesCS3A01G509200.1	TaASR10A5	0	0	0	0	0	0	0	0	0	0	0	0	0	0	0	0	0	0	0	0	0	0	0	0	0	0.199057	0	0	0	0
TraesCS3A01G509500.1	TaASR10A6	5.86881	5.23425	1.18983	2.50197	0	0	0	0	0	0	18.7074	17.3929	0	0	0	0	0	0	0	0	0	0	0	0	0	0.199057	0	0	1.1073	0
